# Supplementary material for: Enhanced Surface Plasmon by Clusters in TiO2-Ag Composite
Source: Materials (Basel). 2022 Oct 26;15(21):7519. doi: 10.3390/ma15217519 (PMC9657337; doi:10.3390/ma15217519)
Supplement: Supplementary file 1 [file materials-15-07519-s001.zip]

Archive with 1 entries (1 files):
- materials-1940994-supplementary.pdf
